# Supplementary material for: 2-(3H-1,3-Benzothia­zol-2-yl­idene)­propane­dial
Source: Acta Crystallogr Sect E Struct Rep Online. 2011 Aug 6;67(Pt 9):o2260. doi: 10.1107/S1600536811030248 (PMC3200844; doi:10.1107/S1600536811030248)
Supplement: Supplementary file 2 [file e-67-o2260-Isup2.hkl]

# 
# h,k,l, Fc-squared, Fo-squared, sigma(Fo-squared) and status flag 
# 
data_I
_shelx_title ' bztco' 
_shelx_refln_list_code          4 
_shelx_F_calc_maximum      106.56 
_exptl_crystal_F_000       424.00 
_reflns_d_resolution_high  0.8112 
 
loop_ 
 _symmetry_equiv_pos_as_xyz 
 'x, y, z' 
 '-x, y+1/2, -z+1/2' 
 '-x, -y, -z' 
 'x, -y-1/2, z-1/2' 
 
_cell_length_a     8.3927 
_cell_length_b     5.0972 
_cell_length_c    20.7387 
_cell_angle_alpha  90.000 
_cell_angle_beta  100.098 
_cell_angle_gamma  90.000 
 
_shelx_F_squared_multiplier     1.000 
 
loop_ 
 _refln_index_h 
 _refln_index_k 
 _refln_index_l 
 _refln_F_squared_calc 
 _refln_F_squared_meas 
 _refln_F_squared_sigma 
 _refln_observed_status 
   2   0   0    11355.44    12132.01    361.55 o 
   4   0   0     1013.67     1159.61     33.49 o 
   6   0   0       77.03       60.28      2.57 o 
   7   0   0     2118.54     2186.88    515.96 o 
   8   0   0      670.69      671.65     24.88 o 
   9   0   0        3.13        3.22      0.88 o 
  10   0   0      112.27      134.07      6.29 o 
   3   1   0     1563.91     2204.68     38.33 o 
   4   1   0     1169.51     1500.79     25.37 o 
   6   1   0      828.64      774.16     41.45 o 
   7   1   0      253.64      216.39      7.22 o 
   8   1   0      111.91      113.95      3.63 o 
   9   1   0      731.12      789.98     37.91 o 
  10   1   0      127.24      139.87      8.99 o 
   2   2   0      679.41      947.27     13.20 o 
   5   2   0       11.79        8.72      0.55 o 
   6   2   0      693.73      647.96     26.02 o 
   7   2   0      598.82      559.13     19.32 o 
   8   2   0      141.78      149.08      4.74 o 
   9   2   0       21.33       24.07      1.81 o 
   2   3   0     1429.68     1929.50     66.92 o 
   3   3   0      344.96      303.19     15.82 o 
   4   3   0       36.85       41.82      1.80 o 
   5   3   0      694.27      775.30     31.97 o 
   7   3   0       28.51       25.92      1.52 o 
   8   3   0      106.87      105.73      4.65 o 
   1   4   0      631.41      557.45     39.06 o 
   2   4   0       37.34       36.59      3.50 o 
   3   4   0      872.56      943.06     49.21 o 
   4   4   0      377.53      425.24     17.15 o 
   5   4   0       17.39       22.54      5.58 o 
   6   4   0      102.25       87.27      3.35 o 
   7   4   0      361.89      434.75     15.14 o 
   5   5   0      442.58      471.37     33.13 o 
   6   5   0       97.93      108.14      7.41 o 
 -10   1   1        3.57       16.44      8.42 o 
  -9   1   1       78.25       89.74      7.56 o 
  -8   1   1       20.95       20.13      1.53 o 
  -7   1   1       49.77       47.66      2.42 o 
  -6   1   1        6.06        7.85      1.80 o 
  -5   1   1      192.35      189.70      3.28 o 
  -4   1   1      433.50      496.75      8.73 o 
  -2   1   1     6225.85     7747.24    159.45 o 
  -1   1   1      489.25      635.45     12.37 o 
   0   1   1     4105.72     4508.36    141.95 o 
   2   1   1    10065.99    11572.98    233.24 o 
   3   1   1      659.45      904.87     14.50 o 
   4   1   1      272.39      281.32      4.51 o 
   5   1   1       71.19       73.52      1.29 o 
   6   1   1      249.83      225.96      5.34 o 
   7   1   1      151.52      142.34      4.47 o 
   8   1   1       18.21       16.60      1.17 o 
   9   1   1        0.86        6.45      2.25 o 
  -9   2   1        4.42        7.18      0.93 o 
  -8   2   1        9.28        8.52      0.90 o 
  -7   2   1        3.06        4.99      0.75 o 
  -6   2   1      342.08      313.97      8.23 o 
  -5   2   1      314.63      262.54     10.19 o 
  -3   2   1        3.21        6.00      0.25 o 
  -2   2   1      281.96      343.19      8.01 o 
  -1   2   1        8.14       10.48      0.35 o 
   0   2   1      750.72      974.18     16.64 o 
   1   2   1     1080.82     1533.19     35.73 o 
   2   2   1      111.39      106.11      1.50 o 
   3   2   1      853.53     1219.09     20.08 o 
   4   2   1      716.86      788.30     20.18 o 
   5   2   1        0.84        0.94      0.36 o 
   6   2   1       11.48       12.18      0.78 o 
   7   2   1       68.89       60.83      2.72 o 
   8   2   1       16.38       15.91      1.26 o 
   9   2   1      208.54      225.65      9.27 o 
  -9   3   1       71.39       71.03      6.22 o 
  -8   3   1      387.63      345.51     19.96 o 
  -7   3   1      202.53      179.88      6.55 o 
  -6   3   1      466.52      481.82     25.98 o 
  -5   3   1      172.93      199.93     30.72 o 
  -4   3   1       10.02        9.44      0.74 o 
  -3   3   1       24.24       27.33      1.10 o 
  -2   3   1       58.34       47.67      1.37 o 
  -1   3   1       85.56       75.65      2.87 o 
   0   3   1       39.90       36.16      0.75 o 
   1   3   1       17.53       27.30      0.87 o 
   2   3   1       25.63       33.57      3.30 o 
   3   3   1       29.61       24.39      1.31 o 
   4   3   1      139.77      133.34      4.66 o 
   5   3   1      322.20      321.19     11.26 o 
   6   3   1      349.34      320.32     11.85 o 
   7   3   1       64.05       67.79      2.96 o 
   8   3   1       25.25       22.74      1.30 o 
  -7   4   1        1.30       54.05     37.44 o 
  -6   4   1       31.10       34.93      3.19 o 
  -5   4   1        0.30        0.56      1.24 o 
  -4   4   1       91.72       89.00      4.79 o 
  -3   4   1      302.40      291.78     15.45 o 
  -2   4   1      106.19      106.62      5.69 o 
  -1   4   1       56.23       59.86      4.65 o 
   1   4   1        9.30       14.96      2.02 o 
   3   4   1       37.47       78.92     65.41 o 
   4   4   1        1.31        2.56      1.45 o 
   5   4   1       37.25       37.03      1.98 o 
   6   4   1       21.14       21.27      1.52 o 
   7   4   1       43.64       49.15      2.36 o 
  -6   5   1        8.74       17.17      2.11 o 
  -5   5   1        0.00      128.80      9.95 o 
   5   5   1        1.10        3.69      1.46 o 
   6   5   1        0.14        1.57      1.12 o 
 -10   0   2       55.61       66.12      4.60 o 
  -9   0   2        0.01        2.32      1.71 o 
  -8   0   2       52.68       47.47      3.52 o 
  -7   0   2      505.78      447.71     23.18 o 
  -6   0   2      698.57      676.76    106.66 o 
  -5   0   2        9.76        5.67      0.47 o 
  -4   0   2     2635.06     3105.68     72.44 o 
  -3   0   2      106.58       91.13      2.72 o 
  -2   0   2     1719.64     2195.70     76.75 o 
   1   0   2       91.02       94.88      2.32 o 
   2   0   2      386.43      506.76     13.01 o 
   3   0   2      888.05     1168.84     24.37 o 
   4   0   2      155.59      164.46      3.24 o 
   5   0   2     1685.24     2098.42     51.53 o 
   6   0   2       19.37       19.50      3.65 o 
   7   0   2      639.53      601.46     35.47 o 
   8   0   2      240.96      241.01      8.86 o 
   9   0   2        2.70        2.98      0.75 o 
  10   0   2       25.23       26.29      1.55 o 
 -10   1   2      146.85      161.60      6.46 o 
  -9   1   2       95.02      106.27      4.75 o 
  -8   1   2      231.67      222.41      8.53 o 
  -7   1   2        8.96        6.15      0.99 o 
  -6   1   2      378.95      305.92      7.96 o 
  -5   1   2      357.91      293.84      5.58 o 
  -4   1   2      987.40     1332.71     24.41 o 
  -3   1   2      217.98      258.31      4.61 o 
  -2   1   2     6221.14     7167.74    146.20 o 
  -1   1   2      151.06      173.51      4.50 o 
   0   1   2      693.27      950.28     13.17 o 
   1   1   2       12.75       15.81      0.41 o 
   2   1   2      369.32      423.77      7.85 o 
   3   1   2      969.82     1307.66     24.19 o 
   4   1   2       15.67       15.34      0.37 o 
   5   1   2      700.67      764.88     19.89 o 
   6   1   2      106.12       87.52      2.32 o 
   7   1   2      162.27      144.30      4.35 o 
   8   1   2       16.38       16.37      1.25 o 
   9   1   2      397.10      413.58     16.55 o 
  -9   2   2       16.61       12.65      0.88 o 
  -8   2   2      467.80      428.36     22.28 o 
  -7   2   2       30.18       29.28      1.53 o 
  -6   2   2      323.44      278.98      8.18 o 
  -5   2   2       29.40       30.62      0.93 o 
  -4   2   2     1063.71     1122.97     30.48 o 
  -3   2   2      531.73      561.60     14.30 o 
  -2   2   2      443.00      561.29      9.75 o 
  -1   2   2      303.27      345.51      6.57 o 
   0   2   2      389.19      388.19      6.06 o 
   1   2   2     1097.26     1480.33     21.68 o 
   2   2   2       66.43       66.04      0.90 o 
   3   2   2      206.55      190.87      2.67 o 
   4   2   2     1003.27     1154.94     22.54 o 
   5   2   2        9.71        9.14      0.65 o 
   6   2   2        1.80        2.77      0.60 o 
   7   2   2      422.85      382.81     16.10 o 
   8   2   2       20.76       25.34      1.27 o 
   9   2   2       26.46       33.03      1.95 o 
  -9   3   2      228.66      292.99     21.36 o 
  -8   3   2      114.91      113.26      4.82 o 
  -7   3   2        5.73       11.14      1.21 o 
  -6   3   2     1123.47     1117.12     89.36 o 
  -5   3   2       94.55       91.92      4.36 o 
  -4   3   2       87.06       74.49      3.50 o 
  -3   3   2      241.11      225.18      7.51 o 
  -2   3   2        2.43        5.44      0.40 o 
  -1   3   2     1168.57     1404.23     38.43 o 
   0   3   2      205.93      214.03      4.07 o 
   1   3   2      352.80      333.28     15.04 o 
   2   3   2     1181.82     1525.14     50.88 o 
   3   3   2       24.05       19.07      1.13 o 
   4   3   2        7.37        8.88      1.00 o 
   5   3   2      250.81      228.57     11.02 o 
   6   3   2      251.28      264.69      9.40 o 
   7   3   2        1.59        1.00      0.69 o 
   8   3   2        0.33        0.23      0.47 o 
  -7   4   2      475.08      500.89     25.78 o 
  -6   4   2        7.57        8.81      1.37 o 
  -5   4   2      138.11      128.99      6.76 o 
  -4   4   2      171.34      175.65      8.69 o 
  -3   4   2      206.74      197.05     17.09 o 
  -2   4   2      109.05       97.87      6.51 o 
  -1   4   2      250.09      208.09     14.95 o 
   2   4   2       40.80       38.00      3.24 o 
   3   4   2      329.03      313.98     15.46 o 
   4   4   2      358.38      354.93     14.11 o 
   5   4   2        2.39        1.52      0.67 o 
   6   4   2        1.38        0.75      0.62 o 
   7   4   2       44.36       56.44      2.34 o 
   1   5   2      246.17      209.05     14.44 o 
   2   5   2      126.75      101.17     13.79 o 
   3   5   2       12.80       12.87      2.50 o 
   5   5   2       62.94       58.43      4.57 o 
 -10   1   3       54.58       64.67      3.57 o 
  -9   1   3       12.97       13.85      1.23 o 
  -8   1   3        3.26        2.62      1.00 o 
  -7   1   3       78.65       77.18      2.99 o 
  -6   1   3       52.44       48.76      1.38 o 
  -5   1   3        0.22        0.86      0.21 o 
  -4   1   3        0.44        1.03      0.20 o 
  -3   1   3      188.45      200.50      4.11 o 
  -2   1   3      338.77      340.40      7.96 o 
  -1   1   3      281.31      359.27      7.78 o 
   0   1   3      154.13      190.28      3.46 o 
   1   1   3        2.46        5.58      0.15 o 
   2   1   3       13.74        9.39      0.34 o 
   4   1   3      332.90      327.01      6.92 o 
   5   1   3       42.34       38.58      0.80 o 
   6   1   3      104.67       95.00      2.37 o 
   7   1   3      163.68      151.74      4.41 o 
   8   1   3        0.24        0.21      0.88 o 
   9   1   3        1.06        1.51      0.72 o 
  -9   2   3       41.10       41.11      3.25 o 
  -8   2   3       35.13       32.75      2.38 o 
  -7   2   3       20.13       20.63      1.27 o 
  -6   2   3       15.20       21.18      3.44 o 
  -5   2   3       38.86       39.21      1.90 o 
  -4   2   3        9.98       12.33      0.35 o 
  -3   2   3       77.58       52.11      1.25 o 
  -2   2   3       24.23       21.51      0.52 o 
  -1   2   3      305.86      393.64      7.56 o 
   0   2   3      637.01      748.34     10.57 o 
   1   2   3      898.61     1179.69     17.22 o 
   2   2   3       93.83       97.32      1.58 o 
   3   2   3       90.25       87.53      1.55 o 
   4   2   3      205.06      190.70      3.33 o 
   5   2   3        1.11        0.89      0.46 o 
   6   2   3       93.59       84.73      2.52 o 
   7   2   3       35.60       30.07      1.36 o 
   8   2   3        0.20        0.24      0.47 o 
   9   2   3       18.89       18.57      1.44 o 
  -9   3   3       80.51       85.42      7.23 o 
  -8   3   3        4.86        8.35      1.58 o 
  -7   3   3       26.94       25.60      1.25 o 
  -6   3   3       52.82       45.51      2.88 o 
  -5   3   3        4.50        5.61      0.94 o 
  -4   3   3       18.84       15.99      0.98 o 
  -3   3   3        4.77        5.71      0.49 o 
  -2   3   3       67.38       53.17      1.39 o 
  -1   3   3      350.11      361.95      8.31 o 
   0   3   3       29.08       28.79      0.84 o 
   1   3   3      326.90      331.77     12.10 o 
   2   3   3       10.57       13.47      1.30 o 
   3   3   3        3.67        4.59      0.72 o 
   4   3   3       23.25       24.12      1.49 o 
   5   3   3       57.94       52.76      2.53 o 
   6   3   3        9.30        9.53      1.02 o 
   7   3   3       10.19        9.72      0.93 o 
   8   3   3       22.53       23.42      1.52 o 
  -7   4   3       93.77      105.40     19.53 o 
  -6   4   3        3.86        6.60      1.15 o 
  -5   4   3        2.67        1.99      0.90 o 
  -4   4   3      204.88      192.46      9.90 o 
  -3   4   3      249.83      237.17     15.70 o 
  -2   4   3       61.66       58.57      4.82 o 
  -1   4   3        6.72        7.36      1.68 o 
   0   4   3       61.64       59.36      4.44 o 
   1   4   3        3.24        2.91      1.31 o 
   2   4   3       12.69       14.79      1.98 o 
   3   4   3      182.59      164.71      8.75 o 
   4   4   3        8.32        6.10      1.03 o 
   5   4   3        1.61        2.00      0.76 o 
   6   4   3        3.38        6.30      0.80 o 
   7   4   3        6.47        9.52      0.98 o 
   1   5   3       18.75       16.43      2.35 o 
   2   5   3        0.06        0.39      1.42 o 
   3   5   3        0.35        1.21      0.77 o 
   4   5   3        1.04        2.50      1.70 o 
   5   5   3       35.18       28.99      2.84 o 
 -10   0   4      496.20      595.75     41.35 o 
  -9   0   4        0.18        0.39      1.08 o 
  -8   0   4       59.42       54.32      3.75 o 
  -7   0   4      187.43      162.41      6.03 o 
  -6   0   4        4.51        4.14      0.77 o 
  -5   0   4      116.15      109.10      3.01 o 
  -4   0   4      107.07       65.43      1.36 o 
  -3   0   4        7.27        8.89      0.35 o 
  -2   0   4      616.10      709.48     17.89 o 
  -1   0   4     2108.80     2435.86     54.88 o 
   0   0   4      386.59      515.63     19.01 o 
   1   0   4       73.46      104.22      3.98 o 
   2   0   4      421.05      501.67      9.59 o 
   3   0   4      307.11      354.03      6.58 o 
   4   0   4       35.48       25.57      0.60 o 
   5   0   4     1597.81     1747.93     69.70 o 
   6   0   4      109.28       94.02      6.33 o 
   7   0   4      136.73      128.64      6.32 o 
   8   0   4      405.47      183.03     10.84 o 
   9   0   4       82.18       88.17      3.72 o 
 -10   1   4       30.60       32.79      2.59 o 
  -9   1   4       26.01       31.02      1.94 o 
  -8   1   4      326.96      328.37     12.24 o 
  -7   1   4        5.36        5.97      1.01 o 
  -6   1   4       82.94       62.12      1.86 o 
  -5   1   4      120.83       89.46      1.40 o 
  -4   1   4       45.08       27.96      0.55 o 
  -3   1   4       62.44       51.40      0.87 o 
  -2   1   4        2.60        7.77      0.23 o 
  -1   1   4       73.48       77.79      1.35 o 
   0   1   4      598.13      742.23     11.13 o 
   1   1   4      777.69     1024.27     19.99 o 
   2   1   4       34.90       42.03      0.88 o 
   3   1   4      900.81     1081.66     22.31 o 
   4   1   4        0.40        1.02      0.15 o 
   5   1   4      173.31      148.36      3.02 o 
   6   1   4      343.93      306.31      7.10 o 
   7   1   4      323.12      295.09      8.55 o 
   8   1   4       45.53       45.69      2.30 o 
   9   1   4      173.54      185.48      8.98 o 
  -9   2   4       22.60       27.47      2.13 o 
  -8   2   4       32.81       33.81      1.89 o 
  -7   2   4       19.33       17.58      0.97 o 
  -6   2   4      716.59      632.08     25.31 o 
  -5   2   4      130.00      121.49      2.70 o 
  -4   2   4       38.08       23.09      0.49 o 
  -3   2   4       57.67       30.42      0.58 o 
  -2   2   4       18.40        9.89      0.21 o 
  -1   2   4        1.70        1.62      0.12 o 
   0   2   4        9.24        4.39      0.22 o 
   1   2   4      887.85     1144.21     16.97 o 
   2   2   4       14.11       10.00      0.23 o 
   3   2   4      297.76      271.42      4.92 o 
   4   2   4      248.27      205.67      3.87 o 
   5   2   4       86.22       73.58      2.06 o 
   6   2   4        4.96        8.54      1.73 o 
   7   2   4      242.87      229.58      7.79 o 
   8   2   4       40.93       44.43      1.80 o 
   9   2   4      187.62      239.63     15.81 o 
  -9   3   4      110.77      152.16     13.08 o 
  -8   3   4      128.31      124.84      5.32 o 
  -7   3   4        3.18        3.74      0.63 o 
  -6   3   4       23.21       26.41      2.93 o 
  -5   3   4        5.14        3.88      0.78 o 
  -4   3   4      762.62      708.05     61.65 o 
  -3   3   4       86.15       89.82      2.58 o 
  -2   3   4       37.22       28.66      1.00 o 
  -1   3   4     1000.94     1110.47     32.65 o 
   0   3   4       29.46       32.11      0.93 o 
   1   3   4        7.71        6.33      0.44 o 
   2   3   4      435.36      379.29     16.61 o 
   3   3   4       66.09       58.11      2.43 o 
   4   3   4       20.52       19.63      1.33 o 
   5   3   4      334.20      321.35     11.54 o 
   6   3   4        7.81       12.51      1.08 o 
   7   3   4      114.75      134.95      4.78 o 
   8   3   4       21.91       21.01      1.42 o 
  -7   4   4       84.97      114.48      6.53 o 
  -6   4   4      107.08      108.10      4.69 o 
  -5   4   4        0.08        0.68      1.19 o 
  -4   4   4        8.37       10.07      1.32 o 
  -3   4   4      321.97      276.83     28.48 o 
  -2   4   4      386.22      362.39     25.11 o 
  -1   4   4      103.39       94.32      6.81 o 
   0   4   4      432.32      351.01     16.57 o 
   1   4   4      160.34      139.82      6.93 o 
   2   4   4        6.81        8.24      1.82 o 
   3   4   4       78.85       70.14      5.91 o 
   4   4   4       26.33       28.52      1.92 o 
   5   4   4      115.10      133.60      5.61 o 
   6   4   4       42.63       44.86      1.93 o 
   7   4   4       95.32      114.29      4.90 o 
  -6   5   4       39.86       76.12      5.57 o 
  -5   5   4      294.81      360.45     24.82 o 
  -2   5   4      154.74      118.05      8.15 o 
   2   5   4       62.71       60.76      5.22 o 
   3   5   4      121.34      117.15      6.04 o 
   4   5   4        6.22        5.26      0.91 o 
   5   5   4       12.71       12.72      1.65 o 
 -10   1   5       37.03       36.24      1.99 o 
  -9   1   5       34.21       35.64      2.08 o 
  -8   1   5      314.92      309.52     11.58 o 
  -7   1   5        2.91        3.30      0.73 o 
  -6   1   5        1.82        1.92      0.50 o 
  -5   1   5      225.07      191.73      3.15 o 
  -4   1   5      240.95      217.63      3.86 o 
  -3   1   5       83.18       89.22      1.35 o 
  -2   1   5       33.46       29.37      0.48 o 
  -1   1   5      912.18     1076.09     15.26 o 
   0   1   5       99.85       85.99      1.94 o 
   1   1   5        1.23        1.66      0.14 o 
   2   1   5      109.13      107.00      2.19 o 
   3   1   5       11.12       13.34      0.37 o 
   4   1   5       87.70       80.59      1.20 o 
   5   1   5       59.61       56.02      1.58 o 
   6   1   5        8.10        7.96      0.67 o 
   7   1   5        0.06        0.24      0.65 o 
   8   1   5       29.33       29.06      1.62 o 
   9   1   5       61.63       69.42      3.16 o 
  -9   2   5        5.88        5.26      0.84 o 
  -8   2   5       41.36       42.48      2.16 o 
  -7   2   5        0.74        2.17      0.92 o 
  -6   2   5      213.74      190.16      4.80 o 
  -5   2   5        2.53        3.14      0.30 o 
  -4   2   5       33.69       30.87      0.59 o 
  -3   2   5        2.99        4.43      0.29 o 
  -2   2   5      147.32      143.51      3.10 o 
  -1   2   5       70.03       76.07      1.50 o 
   0   2   5       18.47       19.26      0.39 o 
   1   2   5      773.68      983.63     16.07 o 
   2   2   5      360.69      371.38      9.53 o 
   3   2   5       77.21       78.44      1.55 o 
   4   2   5      117.50      106.17      2.12 o 
   5   2   5        0.35        0.74      0.46 o 
   6   2   5        2.08        2.64      0.54 o 
   7   2   5       32.56       32.18      1.37 o 
   8   2   5       10.59        9.30      0.92 o 
  -8   3   5        1.00        2.09      0.70 o 
  -7   3   5       42.74       36.92      1.46 o 
  -6   3   5       37.66       39.48      2.94 o 
  -5   3   5       15.08       14.75      1.08 o 
  -4   3   5      309.02      265.15     15.57 o 
  -3   3   5        3.06        4.07      1.01 o 
  -2   3   5        0.42        0.40      0.42 o 
  -1   3   5       55.48       51.61      1.74 o 
   0   3   5        0.31        2.93      0.81 o 
   1   3   5        1.88        1.92      0.34 o 
   2   3   5       78.27       75.38      2.89 o 
   3   3   5      128.14      118.98      4.28 o 
   4   3   5       12.85       11.39      1.20 o 
   5   3   5       40.97       41.87      2.30 o 
   6   3   5        0.01        0.85      0.68 o 
   7   3   5        1.17        0.42      0.73 o 
   8   3   5        6.23        8.54      0.82 o 
  -7   4   5        0.85        6.82      2.36 o 
  -6   4   5        0.22       23.65      9.62 o 
  -5   4   5       22.95       23.93      3.83 o 
  -4   4   5       83.72       75.36     11.29 o 
  -3   4   5       75.65       69.03      8.80 o 
  -2   4   5      442.72      418.40     29.36 o 
   0   4   5       21.48       19.61      1.49 o 
   1   4   5        9.10       10.10      1.39 o 
   2   4   5       29.84       26.19      2.97 o 
   3   4   5      100.41       98.82      7.78 o 
   4   4   5        1.70        1.59      0.83 o 
   5   4   5       26.81       31.43      1.96 o 
   6   4   5        0.11        0.41      0.56 o 
   7   4   5        5.66        4.19      0.57 o 
  -6   5   5       15.23       29.71      2.98 o 
  -5   5   5       21.48       33.30     19.79 o 
  -3   5   5        4.87        3.92      1.24 o 
  -2   5   5      137.33      119.37      8.88 o 
   2   5   5       14.93       12.41      2.26 o 
   3   5   5        3.97        4.99      0.93 o 
   4   5   5       37.57       34.20      2.17 o 
   5   5   5        0.01        0.26      1.32 o 
 -10   0   6      782.58      969.31     50.29 o 
  -9   0   6        4.49        9.96      1.24 o 
  -8   0   6        0.16        1.63      1.28 o 
  -7   0   6      314.26      304.55     15.91 o 
  -6   0   6      133.37      108.69      4.03 o 
  -5   0   6      678.65      764.03     22.66 o 
  -4   0   6      123.80       95.60      1.75 o 
  -3   0   6       13.23        7.69      0.28 o 
  -2   0   6     2657.30     3135.67     73.77 o 
  -1   0   6     1377.43     1578.43     33.52 o 
   0   0   6      258.85      309.02     11.56 o 
   1   0   6    10801.77    11980.71    505.19 o 
   3   0   6      582.76      715.20     21.41 o 
   4   0   6      664.15      751.59     27.50 o 
   5   0   6     2118.36     2467.43    103.97 o 
   6   0   6      158.88      133.26      5.97 o 
   7   0   6      125.11      131.28      5.49 o 
   8   0   6      172.44      185.73      9.43 o 
   9   0   6      595.20      740.34     38.15 o 
 -10   1   6       90.87      102.25      4.46 o 
  -9   1   6       94.95      101.43      4.06 o 
  -8   1   6      559.03      583.93     19.20 o 
  -7   1   6       58.65       59.15      2.04 o 
  -6   1   6        7.53        6.72      0.52 o 
  -5   1   6      182.32      141.29      2.20 o 
  -4   1   6      617.85      585.47     12.76 o 
  -3   1   6     1045.22     1353.57     21.43 o 
  -2   1   6        2.47        2.71      0.12 o 
  -1   1   6     2662.01     3158.19     51.26 o 
   1   1   6      944.45     1224.97     21.23 o 
   2   1   6      160.15      152.15      3.39 o 
   4   1   6      421.47      409.62     10.53 o 
   5   1   6      245.47      219.16      5.33 o 
   6   1   6      332.74      294.89      7.27 o 
   7   1   6     1056.00     1031.84     37.31 o 
   8   1   6      301.49      321.67     11.37 o 
   9   1   6        2.61        3.79      1.01 o 
  -9   2   6       64.13       74.04      3.09 o 
  -8   2   6      108.96      111.33      5.04 o 
  -7   2   6       88.40       79.19      2.44 o 
  -6   2   6     1244.04     1208.89     51.77 o 
  -5   2   6       44.14       39.33      1.13 o 
  -4   2   6       39.07       36.15      0.98 o 
  -3   2   6     1734.29     1979.08     44.55 o 
  -2   2   6      744.87      808.11     18.65 o 
  -1   2   6     1052.45     1393.03     26.34 o 
   0   2   6      469.54      534.47     10.06 o 
   2   2   6      756.90      925.29     17.85 o 
   3   2   6      389.80      382.96      9.61 o 
   4   2   6      118.44       98.57      2.32 o 
   5   2   6     1831.30     2100.83     58.93 o 
   6   2   6      602.38      557.62     14.25 o 
   7   2   6        8.45        7.64      0.89 o 
   8   2   6      272.82      276.17      8.52 o 
  -8   3   6      136.16      141.90      6.99 o 
  -7   3   6       96.28       97.24      3.53 o 
  -6   3   6      272.91      253.15     10.12 o 
  -5   3   6      719.76      620.94     44.47 o 
  -4   3   6     1473.37     1506.98    153.10 o 
  -3   3   6       37.87       35.11      2.73 o 
  -2   3   6       85.59       74.53      2.39 o 
  -1   3   6     1231.31     1425.73     44.79 o 
   0   3   6      229.03      191.91      5.42 o 
   1   3   6      611.72      661.06     32.34 o 
   2   3   6      269.10      222.62      7.77 o 
   3   3   6      788.58      810.21     56.38 o 
   4   3   6      972.72     1071.75     77.57 o 
   5   3   6       12.84       17.40      3.71 o 
   6   3   6      170.57      185.53      7.91 o 
   7   3   6      584.66      642.31     42.07 o 
   8   3   6       47.38       60.83      3.34 o 
  -7   4   6      175.27      187.07      7.45 o 
  -6   4   6      217.79      208.95     18.10 o 
  -5   4   6      135.43      127.54     11.46 o 
  -4   4   6       40.35       42.18      5.48 o 
  -3   4   6      824.51      748.15    110.47 o 
  -2   4   6      711.32      732.92     52.75 o 
  -1   4   6       29.70       29.94      5.45 o 
   0   4   6       72.56       51.74      3.11 o 
   1   4   6      639.77      584.67     28.96 o 
   2   4   6      584.98      548.06     27.62 o 
   3   4   6        1.38        2.17      1.21 o 
   4   4   6      244.64      249.58     10.30 o 
   5   4   6      301.22      326.77     13.27 o 
   6   4   6      114.79      133.95      4.73 o 
   7   4   6        1.09        1.82      0.69 o 
  -6   5   6       22.58       26.59      1.72 o 
  -5   5   6      235.65      261.38     18.62 o 
  -4   5   6       90.28       90.44      6.27 o 
  -3   5   6      126.94      124.80      8.42 o 
  -2   5   6       20.53       21.33      2.16 o 
  -1   5   6      593.39      461.00     33.86 o 
   2   5   6      103.34       98.27      8.81 o 
   3   5   6      206.88      193.42      9.42 o 
   4   5   6       82.24       89.51      4.60 o 
 -10   1   7      155.93      159.28      6.44 o 
  -9   1   7       63.13       71.56      3.54 o 
  -8   1   7      225.52      237.51      8.73 o 
  -7   1   7      348.19      347.75      9.57 o 
  -6   1   7        0.13        0.58      0.50 o 
  -5   1   7       14.19       15.57      0.51 o 
  -4   1   7       37.39       36.00      0.65 o 
  -3   1   7      221.09      244.19      4.30 o 
  -2   1   7     1065.18     1396.29     23.21 o 
  -1   1   7      262.58      264.51      3.69 o 
   0   1   7       46.56       27.59      0.68 o 
   1   1   7      629.19      869.72     15.71 o 
   2   1   7        0.13        0.73      0.15 o 
   3   1   7       74.21       63.41      1.43 o 
   4   1   7      181.75      167.13      3.02 o 
   5   1   7        7.62        6.17      0.71 o 
   6   1   7        1.38        2.60      0.68 o 
   7   1   7       25.50       24.47      1.28 o 
   8   1   7       74.18       77.91      4.18 o 
   9   1   7        3.90        3.95      1.07 o 
  -9   2   7       27.67       33.32      4.43 o 
  -8   2   7      189.14      188.69      7.50 o 
  -7   2   7      105.48       95.09      2.91 o 
  -6   2   7      200.29      169.91      4.40 o 
  -5   2   7      318.06      272.57      6.18 o 
  -4   2   7      348.90      307.96      6.21 o 
  -3   2   7      328.70      291.69      7.97 o 
  -2   2   7        2.52        6.61      0.27 o 
  -1   2   7       12.14        6.86      0.22 o 
   0   2   7      600.49      749.18     12.02 o 
   1   2   7        0.83        1.83      0.18 o 
   2   2   7       49.69       54.25      0.86 o 
   3   2   7      174.54      163.77      2.74 o 
   4   2   7       10.80       13.89      1.30 o 
   5   2   7      103.01       90.74      2.59 o 
   6   2   7      469.25      422.24     11.51 o 
   7   2   7        0.14        1.12      0.55 o 
   8   2   7       42.70       37.72      1.44 o 
  -8   3   7        1.65        2.49      1.06 o 
  -7   3   7       12.27       11.83      0.92 o 
  -6   3   7       11.26       13.32      1.01 o 
  -5   3   7       36.30       36.86      1.93 o 
  -4   3   7      212.50      171.74     14.40 o 
  -3   3   7      851.64      834.60     96.63 o 
  -2   3   7      185.39      165.29      8.41 o 
  -1   3   7       85.00       85.77      3.49 o 
   0   3   7       53.38       52.39      1.70 o 
   1   3   7        1.36        1.56      0.46 o 
   2   3   7      383.57      344.04     12.04 o 
   3   3   7       44.11       44.32      2.07 o 
   4   3   7      412.07      410.91     16.19 o 
   5   3   7       85.64       85.80      3.58 o 
   6   3   7       27.30       24.52      1.64 o 
   7   3   7        0.03        0.94      0.64 o 
  -7   4   7        2.19        1.66      0.66 o 
  -6   4   7        1.70        1.33      0.74 o 
  -5   4   7       95.28       85.80      7.85 o 
  -4   4   7       26.01       26.84      4.85 o 
  -3   4   7      102.65       93.18     12.72 o 
  -2   4   7       67.46       68.82      5.95 o 
  -1   4   7      582.79      475.22     39.00 o 
   0   4   7      194.20      173.88      6.14 o 
   1   4   7        3.20        3.80      0.83 o 
   2   4   7      362.78      342.67     17.13 o 
   3   4   7        3.10        2.59      1.31 o 
   4   4   7       18.84       20.83      1.91 o 
   5   4   7        0.59        0.39      0.90 o 
   6   4   7        9.96       11.76      0.92 o 
  -5   5   7        0.12        0.58      0.99 o 
  -4   5   7        0.11        0.06      0.98 o 
  -3   5   7       82.00       79.21      5.59 o 
  -2   5   7        0.07        0.10      1.32 o 
  -1   5   7      157.24      117.87      9.06 o 
   2   5   7        7.80        9.00      3.15 o 
   3   5   7       47.12       41.70      2.54 o 
   4   5   7        8.22        9.42      1.10 o 
 -10   0   8     1367.65     1816.84     82.12 o 
  -9   0   8        2.83        5.01      2.52 o 
  -8   0   8      423.38      367.66     36.15 o 
  -7   0   8      187.85      154.49      5.72 o 
  -6   0   8      378.66      290.53     10.10 o 
  -4   0   8     1337.67     1668.32     36.27 o 
  -3   0   8     6842.27     8463.11    235.12 o 
  -2   0   8     2378.35     2767.88     64.30 o 
  -1   0   8        1.51        5.43      0.32 o 
   0   0   8      683.22      799.00     22.21 o 
   1   0   8     6737.45     8407.64    273.70 o 
   2   0   8      603.74      824.24     22.69 o 
   3   0   8      619.40      711.22     23.87 o 
   4   0   8        5.37       13.15      0.56 o 
   5   0   8      475.93      409.89     14.17 o 
   6   0   8      901.63      951.51     49.15 o 
   7   0   8       55.82       56.09      3.53 o 
   8   0   8      186.29      201.95     10.11 o 
   9   0   8       35.16       33.85      2.00 o 
 -10   1   8       16.55       20.20      1.23 o 
  -9   1   8      400.70      401.36     10.69 o 
  -8   1   8      932.17      921.98     31.05 o 
  -7   1   8      420.34      383.01     10.65 o 
  -6   1   8      580.55      527.50     12.41 o 
  -5   1   8     1292.84     1298.91     38.53 o 
  -4   1   8     1021.82     1045.99     20.44 o 
  -3   1   8     1528.83     1904.03     30.96 o 
  -2   1   8     1186.83     1562.00     25.85 o 
  -1   1   8     7858.42     9474.27    188.24 o 
   0   1   8       92.47       65.16      1.31 o 
   1   1   8      177.62      144.95      2.85 o 
   2   1   8       84.74       57.43      1.56 o 
   3   1   8     1747.58     2245.83     40.93 o 
   4   1   8      150.88      123.20      5.01 o 
   5   1   8       16.68       19.01      0.89 o 
   6   1   8       66.85       56.37      1.72 o 
   7   1   8       26.02       23.61      1.14 o 
   8   1   8      282.08      286.69     11.45 o 
  -9   2   8      299.87      301.93      8.46 o 
  -8   2   8       64.40       68.16      3.52 o 
  -7   2   8     1419.74     1415.84     54.56 o 
  -6   2   8     1675.56     1677.65     71.50 o 
  -5   2   8       12.37        9.15      0.57 o 
  -4   2   8      478.23      401.24      8.43 o 
  -3   2   8     1554.37     1560.65     38.23 o 
  -2   2   8       59.06       37.39      1.03 o 
   0   2   8      425.60      418.05      9.73 o 
   2   2   8     1318.81     1662.25     32.04 o 
   3   2   8       29.07       25.90      0.81 o 
   4   2   8      338.82      284.89      6.90 o 
   5   2   8      193.75      159.74      4.15 o 
   6   2   8       21.05       24.40      1.03 o 
   7   2   8      131.06      108.32      6.09 o 
   8   2   8       37.06       42.72      1.85 o 
  -8   3   8      303.25      302.88      9.79 o 
  -7   3   8       70.40       63.77      2.19 o 
  -6   3   8      111.33      106.43      3.96 o 
  -5   3   8     1785.03     1854.48    203.71 o 
  -4   3   8      693.60      576.79     52.51 o 
  -3   3   8       67.65       54.37      2.41 o 
  -2   3   8      233.62      204.34     10.34 o 
  -1   3   8      400.63      298.08     10.25 o 
   0   3   8      888.84      858.85     30.27 o 
   1   3   8      428.42      377.40     11.79 o 
   2   3   8      595.05      464.77     38.95 o 
   3   3   8      434.06      386.02     13.78 o 
   4   3   8      400.27      381.13     13.73 o 
   5   3   8       30.72       29.73      1.92 o 
   6   3   8      204.65      203.97      7.46 o 
   7   3   8      308.40      361.19     17.22 o 
  -7   4   8      330.74      360.02     14.29 o 
  -6   4   8      113.97      119.61      8.92 o 
  -5   4   8      111.92      101.92      9.19 o 
  -4   4   8      136.94      132.22     11.81 o 
  -3   4   8      920.81      859.25    144.38 o 
  -2   4   8     1246.11     1470.34    111.91 o 
  -1   4   8        1.00        1.90      0.73 o 
   0   4   8      370.45      304.65     10.59 o 
   1   4   8       23.78       15.77      1.26 o 
   2   4   8      394.57      350.67     14.55 o 
   3   4   8      440.04      422.84     15.22 o 
   4   4   8      320.68      330.64     13.52 o 
   5   4   8      584.67      639.27     29.08 o 
   6   4   8       18.42       24.42      1.20 o 
  -5   5   8      154.93      196.69     13.73 o 
  -4   5   8      301.98      324.73     38.75 o 
  -3   5   8       22.81       21.51      1.83 o 
  -2   5   8       15.20       16.93      2.53 o 
  -1   5   8      270.01      196.68     15.48 o 
   2   5   8      252.14      239.76     18.36 o 
   3   5   8      168.99      158.51      7.75 o 
   4   5   8       30.98       35.03      2.13 o 
 -10   1   9      275.76      264.40     17.26 o 
  -9   1   9       40.58       43.89      1.82 o 
  -8   1   9      234.64      230.44      6.97 o 
  -7   1   9      113.44      113.17      3.89 o 
  -6   1   9      176.68      178.69      4.70 o 
  -5   1   9      217.96      219.96      4.55 o 
  -4   1   9      126.80      110.80      2.01 o 
  -3   1   9      726.93      909.94     14.33 o 
  -2   1   9        2.76        4.26      0.20 o 
  -1   1   9       14.91       15.63      0.48 o 
   1   1   9       14.88        9.10      0.39 o 
   2   1   9      316.40      364.31     10.45 o 
   3   1   9      439.23      477.66     13.34 o 
   4   1   9     1278.91     1405.98     44.56 o 
   5   1   9       74.27       64.26      1.84 o 
   6   1   9      259.02      229.60      6.12 o 
   7   1   9       40.59       39.80      1.58 o 
   8   1   9      168.89       74.91     69.91 o 
  -9   2   9      171.84      167.13      5.28 o 
  -8   2   9       89.91       85.11      2.68 o 
  -7   2   9        0.62        1.26      0.53 o 
  -6   2   9       54.85       48.37      1.85 o 
  -5   2   9       30.03       24.23      0.94 o 
  -4   2   9      173.42      139.81      3.26 o 
  -3   2   9      213.32      208.01      5.30 o 
  -2   2   9      495.15      512.81     19.96 o 
  -1   2   9      483.57      575.48     16.83 o 
   0   2   9      335.98      364.14     10.82 o 
   1   2   9      778.22     1012.40     23.06 o 
   2   2   9      186.63      169.85      3.21 o 
   3   2   9       23.08       17.40      0.67 o 
   4   2   9       44.73       38.72      1.27 o 
   5   2   9      299.73      260.50      7.33 o 
   6   2   9       44.30       34.00      1.22 o 
   7   2   9       23.72       21.46      1.05 o 
  -8   3   9        0.03        0.06      0.55 o 
  -7   3   9       19.35       20.70      1.11 o 
  -6   3   9      163.27      152.97      4.96 o 
  -5   3   9        0.01        2.99      1.37 o 
  -4   3   9      741.67      693.49     47.03 o 
  -3   3   9       38.62       33.76      1.83 o 
  -2   3   9      567.45      549.49     32.69 o 
  -1   3   9       90.98       76.21      2.79 o 
   0   3   9      271.13      222.68      6.29 o 
   1   3   9      394.12      346.45      9.87 o 
   2   3   9       46.49       37.17      1.59 o 
   3   3   9      502.47      471.48     16.86 o 
   4   3   9       63.54       61.83      2.86 o 
   5   3   9       66.09       64.06      2.88 o 
   6   3   9       13.34       14.25      1.35 o 
   7   3   9        0.36        0.55      0.50 o 
  -7   4   9        0.24        0.04      0.53 o 
  -6   4   9      171.77      175.09     10.72 o 
  -5   4   9       10.37       11.31      1.25 o 
  -4   4   9        6.60        6.46      1.04 o 
  -3   4   9      213.33      205.81     16.23 o 
  -2   4   9        0.71        0.51      1.34 o 
  -1   4   9       69.66       60.28      3.78 o 
   0   4   9        4.93        5.17      0.82 o 
   1   4   9      127.22      108.51      6.60 o 
   2   4   9       16.32       16.23      1.20 o 
   3   4   9        5.50        7.84      1.03 o 
   4   4   9        5.56        7.30      1.04 o 
   5   4   9        9.79       11.13      1.12 o 
   6   4   9       14.22       14.77      0.87 o 
  -5   5   9       92.20      122.28      8.97 o 
  -4   5   9       11.54        9.48      1.53 o 
  -3   5   9        3.37        3.86      1.54 o 
  -2   5   9      165.96      159.24     11.67 o 
  -1   5   9      194.54      162.92     12.09 o 
   2   5   9       53.65       56.08      4.85 o 
   3   5   9        4.84        4.51      0.91 o 
   4   5   9        3.76        4.53      1.30 o 
 -10   0  10      311.60      331.43     12.70 o 
  -9   0  10     1459.53     1771.59     69.28 o 
  -8   0  10        7.77        7.82      1.05 o 
  -7   0  10      162.57      138.52      4.51 o 
  -6   0  10      553.25      481.96     15.07 o 
  -5   0  10     1915.57     2267.84     89.42 o 
  -4   0  10       17.06       19.55      0.51 o 
  -3   0  10     1657.55     2134.58     50.15 o 
  -2   0  10     2113.50     2797.07     65.20 o 
  -1   0  10      289.09      301.27      6.63 o 
   0   0  10      439.71      562.13     10.66 o 
   2   0  10      148.76      184.19      4.13 o 
   3   0  10       32.60       43.67      1.63 o 
   4   0  10       90.94       69.01      2.75 o 
   5   0  10        6.53        7.20      0.98 o 
   6   0  10     1265.33     1179.93    128.21 o 
   7   0  10      213.36      219.10     10.94 o 
   8   0  10      591.24      680.23     46.18 o 
  -9   1  10       23.40       25.98      1.26 o 
  -8   1  10      350.40      350.54      9.60 o 
  -7   1  10     1837.51     2011.82     84.31 o 
  -6   1  10        0.21        0.90      0.49 o 
  -5   1  10      575.09      475.73     10.36 o 
  -4   1  10     1229.25     1391.15     24.97 o 
  -3   1  10     1022.21     1252.30     22.35 o 
  -2   1  10       72.88       63.95      1.04 o 
   0   1  10      167.42      130.23      2.26 o 
   1   1  10        7.23        2.79      0.20 o 
   2   1  10      206.55      181.58      3.53 o 
   3   1  10      355.40      291.69      5.24 o 
   4   1  10      460.60      402.64      8.90 o 
   5   1  10       92.94       83.00      2.42 o 
   6   1  10      393.40      354.18      9.40 o 
   7   1  10        7.62        9.42      0.87 o 
   8   1  10       84.29       94.10      6.54 o 
  -9   2  10      302.17      310.05      9.43 o 
  -8   2  10      207.13      198.35      5.69 o 
  -7   2  10      134.42      113.42      4.58 o 
  -6   2  10      752.61      652.29     15.78 o 
  -5   2  10     1396.47     1324.48     49.01 o 
  -4   2  10      130.51      125.82      2.99 o 
  -3   2  10     1113.49     1062.25     38.28 o 
  -2   2  10      126.76       91.63      3.25 o 
  -1   2  10      242.46      192.09      4.39 o 
   0   2  10       24.15       16.62      0.37 o 
   1   2  10      194.85      166.27      3.66 o 
   2   2  10     1774.26     2118.32     44.97 o 
   3   2  10        9.40        9.51      0.52 o 
   4   2  10      721.09      616.82     15.61 o 
   5   2  10      199.52      166.53      5.44 o 
   6   2  10       17.14       13.12      0.75 o 
   7   2  10        2.57        3.26      0.49 o 
  -8   3  10      421.67      441.30     15.35 o 
  -7   3  10      135.96      131.22      4.74 o 
  -6   3  10       35.23       32.14      1.75 o 
  -5   3  10      313.25      288.82     13.05 o 
  -4   3  10      107.73       96.94      5.17 o 
  -3   3  10      715.02      607.58     43.18 o 
  -2   3  10       52.38       48.33      2.40 o 
  -1   3  10       73.88       51.83      2.19 o 
   0   3  10     1472.15     1403.71    111.07 o 
   1   3  10       45.19       41.60      1.55 o 
   2   3  10      434.90      349.02     16.37 o 
   3   3  10      170.13      157.84      5.96 o 
   4   3  10       45.94       44.00      2.16 o 
   5   3  10       42.01       42.09      2.23 o 
   6   3  10       89.70       86.17      3.40 o 
   7   3  10      230.35      279.94     20.84 o 
  -7   4  10      212.01      216.91     11.58 o 
  -6   4  10       96.78      124.47      7.22 o 
  -5   4  10       13.38       13.20      1.36 o 
  -4   4  10       73.36       71.61      7.01 o 
  -3   4  10        1.45        1.41      0.88 o 
  -2   4  10      894.83      930.09     55.51 o 
  -1   4  10      394.50      360.38     20.03 o 
   0   4  10      436.41      376.41     13.34 o 
   1   4  10      124.60       96.71      6.96 o 
   2   4  10       45.34       42.29      1.99 o 
   3   4  10      112.48      117.91      5.86 o 
   4   4  10       20.52       20.02      1.43 o 
   5   4  10      221.79      267.83     17.61 o 
   6   4  10       79.78       93.69      3.63 o 
  -5   5  10       11.73       22.12      2.56 o 
  -4   5  10      532.82      666.42     49.08 o 
  -3   5  10        6.75       13.75      2.25 o 
  -2   5  10       39.82       44.13      4.29 o 
  -1   5  10       13.75       14.06      2.29 o 
   2   5  10       32.67       31.24      3.30 o 
   3   5  10      202.86      236.93     19.16 o 
   4   5  10       71.88       96.52      6.95 o 
  -9   1  11       20.88       20.85      1.05 o 
  -8   1  11      119.34      120.48      3.54 o 
  -7   1  11      170.91      162.87      4.77 o 
  -6   1  11        0.25        0.69      0.50 o 
  -5   1  11        3.54        6.05      0.80 o 
  -4   1  11        8.20        6.06      0.34 o 
  -3   1  11        7.68       10.55      0.35 o 
  -2   1  11       60.23       65.97      1.02 o 
  -1   1  11      199.00      202.76      3.74 o 
   0   1  11        8.86       14.00      0.35 o 
   1   1  11       34.74       39.88      0.84 o 
   2   1  11       38.46       29.22      0.82 o 
   3   1  11       38.41       30.64      0.97 o 
   4   1  11      238.86      211.28      4.95 o 
   5   1  11       92.02       82.33      2.67 o 
   6   1  11       16.83       13.45      0.93 o 
   7   1  11        0.10        0.33      0.54 o 
   8   1  11       83.36       78.95      5.50 o 
  -9   2  11       23.17       21.63      1.32 o 
  -8   2  11        0.02        0.15      0.43 o 
  -7   2  11       46.56       44.05      1.44 o 
  -6   2  11      180.98      162.40      4.34 o 
  -5   2  11      248.31      209.94      5.32 o 
  -4   2  11       34.45       31.01      1.05 o 
  -3   2  11      141.98      123.67      3.28 o 
  -2   2  11       54.63       45.21      1.20 o 
  -1   2  11        2.52        4.35      0.26 o 
   0   2  11      142.17      126.82      2.59 o 
   1   2  11        4.22        4.46      0.30 o 
   2   2  11      316.27      266.23      5.82 o 
   3   2  11      213.42      170.41      3.75 o 
   4   2  11       85.76       70.27      2.10 o 
   5   2  11        2.61        2.25      0.49 o 
   6   2  11       13.64       14.15      0.73 o 
   7   2  11        6.63        7.89      0.61 o 
  -8   3  11        0.94        0.67      0.83 o 
  -7   3  11       23.42       19.99      1.36 o 
  -6   3  11       22.30       21.99      1.56 o 
  -5   3  11      207.21      203.78      7.57 o 
  -4   3  11       89.69       85.35      4.51 o 
  -3   3  11      410.21      374.20     24.26 o 
  -2   3  11       63.83       59.93      3.76 o 
  -1   3  11        0.36        1.45      0.65 o 
   0   3  11      178.37      151.51      5.32 o 
   1   3  11       76.27       65.80      2.43 o 
   2   3  11      230.23      186.99      8.89 o 
   3   3  11       26.89       24.04      1.54 o 
   4   3  11       24.53       24.12      1.81 o 
   5   3  11        0.77        0.19      0.65 o 
   6   3  11        0.00        0.33      0.56 o 
  -7   4  11       34.75       49.64      3.53 o 
  -6   4  11        5.81        4.48      0.79 o 
  -5   4  11        0.00        3.26      1.68 o 
  -4   4  11       21.98       27.62      2.85 o 
  -3   4  11       34.14       41.96      3.24 o 
  -2   4  11      528.25      545.17     27.54 o 
  -1   4  11      453.67      409.63     16.83 o 
   0   4  11      197.88      181.50      6.46 o 
   1   4  11       13.60       14.29      1.68 o 
   2   4  11       46.38       44.02      2.24 o 
   3   4  11        4.80        4.98      1.28 o 
   4   4  11       11.39       11.21      1.37 o 
   5   4  11       67.03       79.24      6.66 o 
  -5   5  11        0.07        0.16      1.85 o 
  -4   5  11       88.36      107.46      8.48 o 
  -3   5  11        8.04       11.91      2.21 o 
  -2   5  11      125.66      141.49     10.41 o 
   2   5  11        9.39       10.37      1.96 o 
   3   5  11       35.10       48.86      4.70 o 
  -9   0  12      458.14      474.64     16.68 o 
  -8   0  12      161.08      175.23      6.56 o 
  -7   0  12      163.22      154.80      5.76 o 
  -6   0  12      268.56      246.31      8.83 o 
  -5   0  12        9.08        5.90      0.84 o 
  -4   0  12      234.89      193.82      4.56 o 
  -3   0  12      128.45      129.23      3.47 o 
  -2   0  12       28.68       24.77      0.63 o 
  -1   0  12      558.66      659.60     19.91 o 
   0   0  12       27.03       15.57      0.62 o 
   1   0  12       10.26       11.52      0.52 o 
   2   0  12      440.95      393.96     13.59 o 
   3   0  12      514.69      451.68     15.79 o 
   4   0  12        0.13        0.79      0.68 o 
   5   0  12      190.32      179.21      6.67 o 
   6   0  12      779.34      708.67     47.29 o 
   7   0  12       59.55       64.97      3.68 o 
   8   0  12        0.05        0.35      0.97 o 
  -9   1  12      100.64      100.73      2.81 o 
  -8   1  12        6.92        7.97      0.88 o 
  -7   1  12      263.92      245.11      6.85 o 
  -6   1  12      149.00      140.52      3.68 o 
  -5   1  12      153.39      140.65      3.15 o 
  -4   1  12      168.18      145.87      3.44 o 
  -3   1  12      109.25       92.42      2.01 o 
  -2   1  12      142.64      108.79      2.18 o 
  -1   1  12       18.30       17.90      0.42 o 
   0   1  12      183.71      169.16      3.22 o 
   1   1  12      615.98      691.18     20.07 o 
   2   1  12        5.72        4.85      0.38 o 
   3   1  12       79.24       67.14      1.85 o 
   4   1  12      801.55      715.61     18.50 o 
   5   1  12       12.46       10.84      0.88 o 
   6   1  12        0.52        1.00      0.55 o 
   7   1  12       70.11       75.50      2.75 o 
  -9   2  12       52.41       65.39      3.53 o 
  -8   2  12       47.17       48.89      2.06 o 
  -7   2  12       84.26       74.75      2.27 o 
  -6   2  12       28.44       24.75      1.01 o 
  -5   2  12      569.56      482.57     12.01 o 
  -4   2  12       78.46       62.07      1.76 o 
  -3   2  12       48.02       41.54      1.34 o 
  -2   2  12      344.53      258.95     11.27 o 
  -1   2  12      170.36      137.31      3.11 o 
   0   2  12       92.10       75.77      1.51 o 
   1   2  12        6.36        4.68      0.45 o 
   2   2  12      723.57      624.01     15.37 o 
   3   2  12       21.50       19.10      0.86 o 
   4   2  12        0.10        0.75      0.46 o 
   5   2  12       27.29       26.10      1.01 o 
   6   2  12      144.06      124.58      3.85 o 
   7   2  12      171.65      184.15     11.91 o 
  -8   3  12       16.52       19.22      1.56 o 
  -7   3  12      151.77      153.08      8.56 o 
  -6   3  12       30.06       34.50      1.91 o 
  -5   3  12       18.65       19.83      1.40 o 
  -4   3  12        2.63        6.04      2.27 o 
  -3   3  12      608.87      559.66     34.14 o 
  -2   3  12       54.37       49.48      2.23 o 
  -1   3  12        3.37        3.89      0.77 o 
   0   3  12      907.99      787.58     51.00 o 
   1   3  12        5.49        5.42      0.74 o 
   2   3  12       23.33       22.19      1.38 o 
   3   3  12        2.65        2.66      0.80 o 
   4   3  12       97.56       92.83      4.76 o 
   5   3  12      261.74      280.41     12.26 o 
   6   3  12        0.14        0.89      0.54 o 
  -6   4  12       31.77       36.41      1.83 o 
  -5   4  12      178.90      204.34     11.22 o 
  -4   4  12       35.27       38.17      2.14 o 
  -3   4  12        1.25        1.37      1.05 o 
  -2   4  12      157.60      143.48      6.70 o 
  -1   4  12      109.27       94.73      3.56 o 
   0   4  12        5.90        7.30      1.03 o 
   1   4  12        0.94        1.58      0.65 o 
   2   4  12      120.52      108.30      4.92 o 
   3   4  12      129.11      146.51      7.03 o 
   4   4  12       24.35       35.88      3.54 o 
   5   4  12       43.63       64.52      5.36 o 
  -4   5  12      209.85      263.19     18.79 o 
  -3   5  12       37.42       51.24      4.56 o 
  -2   5  12        0.92        2.88      2.44 o 
   1   5  12      286.09      339.85     23.71 o 
   2   5  12       20.33       26.92      2.30 o 
   3   5  12       22.98       30.71      2.99 o 
  -9   1  13        1.99        2.93      0.49 o 
  -8   1  13       35.15       36.28      1.29 o 
  -7   1  13       72.86       67.41      2.21 o 
  -6   1  13       53.95       46.65      1.57 o 
  -5   1  13       27.58       23.79      1.00 o 
  -4   1  13       10.12        9.42      0.64 o 
  -3   1  13      148.97      125.98      3.11 o 
  -2   1  13      108.87       88.60      1.58 o 
  -1   1  13        0.12        0.76      0.21 o 
   0   1  13        4.20        6.84      0.32 o 
   1   1  13        8.17        5.33      0.37 o 
   2   1  13       61.46       53.20      1.46 o 
   3   1  13        6.11        5.20      0.61 o 
   4   1  13       26.44       23.14      1.10 o 
   5   1  13       82.74       73.71      2.46 o 
   6   1  13        0.22        0.41      0.50 o 
   7   1  13       28.05       29.74      1.29 o 
  -9   2  13       33.90       36.48      2.48 o 
  -8   2  13        0.06        0.14      0.49 o 
  -7   2  13        0.01        0.67      0.51 o 
  -6   2  13       12.72       13.19      0.78 o 
  -5   2  13        0.16        2.15      0.91 o 
  -4   2  13        9.88        7.87      0.62 o 
  -3   2  13       50.58       41.11      1.28 o 
  -2   2  13        0.89        0.84      0.39 o 
  -1   2  13       76.12       66.42      1.91 o 
   0   2  13        3.71        3.12      0.49 o 
   1   2  13        4.75        4.67      0.47 o 
   2   2  13       59.16       46.76      1.33 o 
   3   2  13      189.40      156.36      4.09 o 
   4   2  13       33.71       31.73      1.14 o 
   5   2  13       17.57       15.85      0.80 o 
   6   2  13       20.74       20.94      0.90 o 
  -8   3  13       17.32       19.87      1.69 o 
  -7   3  13        1.03        2.06      0.67 o 
  -6   3  13        9.56       10.04      1.04 o 
  -5   3  13        1.53        1.66      0.82 o 
  -4   3  13        8.92        9.74      1.16 o 
  -3   3  13        0.57        0.31      0.77 o 
  -2   3  13       89.62       88.48      3.51 o 
  -1   3  13       74.78       74.32      2.88 o 
   0   3  13       55.48       47.02      2.55 o 
   1   3  13       35.19       29.32      1.95 o 
   2   3  13        4.80        2.83      0.61 o 
   3   3  13       18.65       16.95      1.31 o 
   4   3  13       34.02       36.73      2.05 o 
   5   3  13       15.68       17.40      1.30 o 
   6   3  13       19.43       24.42      3.09 o 
  -6   4  13       14.25       16.34      1.75 o 
  -5   4  13        4.17        6.11      0.98 o 
  -4   4  13        3.63        4.01      0.99 o 
  -3   4  13        7.96        8.79      0.92 o 
  -2   4  13       76.81       76.86      3.92 o 
  -1   4  13       93.54       93.13      3.74 o 
   0   4  13       34.60       35.20      1.75 o 
   1   4  13        0.81        0.61      0.80 o 
   2   4  13       26.81       29.59      1.54 o 
   3   4  13       69.96       78.85      3.28 o 
   4   4  13        0.00        0.13      0.97 o 
  -4   5  13       79.72      100.71      7.42 o 
  -3   5  13       79.97      107.54      7.94 o 
   0   5  13       15.41       18.05      1.36 o 
   1   5  13       19.91       23.28      1.63 o 
   2   5  13       44.48       54.85      5.77 o 
  -9   0  14      342.99      344.02     11.94 o 
  -8   0  14        5.46        7.75      0.97 o 
  -7   0  14      123.52      114.41      4.57 o 
  -6   0  14      165.47      156.67      5.75 o 
  -5   0  14      244.16      217.27      8.00 o 
  -4   0  14     2098.86     2300.34     81.63 o 
  -3   0  14        9.85       13.44      0.73 o 
  -2   0  14      914.91      938.88     27.38 o 
  -1   0  14     2934.37     3328.17    141.40 o 
   0   0  14      451.08      335.84     11.51 o 
   1   0  14      167.06      134.95      4.83 o 
   2   0  14     1524.76     1663.24     65.39 o 
   3   0  14      356.35      304.08     10.78 o 
   4   0  14      350.81      306.56     11.30 o 
   5   0  14      150.90      137.01      5.26 o 
   6   0  14      604.20      583.15     33.97 o 
   7   0  14       59.80       70.87      4.35 o 
  -9   1  14       98.84       93.69      2.79 o 
  -8   1  14      147.23      143.18      3.67 o 
  -7   1  14      301.08      272.51      7.27 o 
  -6   1  14      329.02      285.32      7.75 o 
  -5   1  14       60.74       51.45      1.75 o 
  -4   1  14      400.60      328.82      8.02 o 
  -3   1  14     1184.08     1153.39     35.48 o 
  -2   1  14     1316.11     1332.09     28.74 o 
  -1   1  14       87.18       76.29      1.63 o 
   0   1  14     1310.29     1334.23     32.03 o 
   1   1  14     1220.38     1184.76     29.70 o 
   2   1  14      402.78      315.89      7.91 o 
   3   1  14      168.47      147.37      3.92 o 
   4   1  14      981.78      863.11     23.07 o 
   5   1  14      134.51      116.58      3.59 o 
   6   1  14       86.61       87.21      3.13 o 
   7   1  14      106.07      120.07      4.09 o 
  -8   2  14      373.47      347.78     27.85 o 
  -7   2  14       76.97       65.33      2.92 o 
  -6   2  14      362.86      305.86      8.07 o 
  -5   2  14     1019.38      898.19     23.43 o 
  -4   2  14      108.27       88.35      2.39 o 
  -3   2  14        9.93       10.13      0.66 o 
  -2   2  14      644.28      520.66     18.80 o 
  -1   2  14      500.61      387.33     10.21 o 
   0   2  14     1172.45     1017.48     54.67 o 
   1   2  14      121.18       99.08      2.36 o 
   2   2  14      993.37      802.08     18.73 o 
   3   2  14      482.42      389.67     10.51 o 
   4   2  14       83.84       74.07      2.26 o 
   5   2  14      126.10      112.93      3.16 o 
   6   2  14      245.03      225.75      8.11 o 
  -7   3  14      402.23      457.73     18.41 o 
  -6   3  14      260.10      268.54      9.38 o 
  -5   3  14       13.21        9.61      1.11 o 
  -4   3  14      568.43      547.00     19.93 o 
  -3   3  14      510.76      473.84     28.99 o 
  -2   3  14      143.64      138.01      4.99 o 
  -1   3  14        0.12        0.72      0.67 o 
   0   3  14      583.92      481.76     26.11 o 
   1   3  14      208.82      166.89      8.22 o 
   2   3  14      379.75      338.90      9.96 o 
   3   3  14       99.46       99.85      4.49 o 
   4   3  14      238.49      237.04     15.43 o 
   5   3  14      348.06      393.42     15.46 o 
  -6   4  14       77.86       89.57      4.69 o 
  -5   4  14      236.19      291.89     14.45 o 
  -4   4  14      298.31      321.26     20.04 o 
  -3   4  14        0.80        0.47      0.64 o 
  -2   4  14      614.11      647.05     25.44 o 
  -1   4  14      193.61      187.11      6.57 o 
   0   4  14       17.43       19.39      1.29 o 
   1   4  14        0.65        0.94      0.75 o 
   2   4  14       97.19      104.16      5.44 o 
   3   4  14      258.21      289.14     22.20 o 
   4   4  14       68.27       76.91      7.51 o 
  -1   5  14        0.05        0.65      0.58 o 
   0   5  14      144.40      160.97     10.26 o 
   1   5  14      210.17      259.13     30.73 o 
  -9   1  15        9.84        8.10      0.90 o 
  -8   1  15       81.86       73.34      2.28 o 
  -7   1  15       32.32       27.65      1.39 o 
  -6   1  15      381.22      330.66      9.82 o 
  -5   1  15       15.30       15.15      0.86 o 
  -4   1  15       13.90       12.74      0.83 o 
  -3   1  15       56.99       48.37      1.48 o 
  -2   1  15       67.95       56.05      1.48 o 
  -1   1  15       83.08       74.44      1.83 o 
   0   1  15       95.67       78.99      2.15 o 
   1   1  15       77.59       68.07      1.95 o 
   2   1  15        1.96        2.79      0.62 o 
   3   1  15        0.03        0.27      0.52 o 
   4   1  15       49.41       45.49      1.56 o 
   5   1  15       30.16       26.63      1.44 o 
   6   1  15        0.63        1.25      0.50 o 
  -8   2  15      104.11       97.99      4.73 o 
  -7   2  15       18.52       15.47      0.97 o 
  -6   2  15       59.13       50.78      1.92 o 
  -5   2  15        3.40        5.08      0.65 o 
  -4   2  15      219.35      188.19      5.18 o 
  -3   2  15        0.00        0.38      0.44 o 
  -2   2  15      144.46      128.10      4.81 o 
  -1   2  15       15.39       15.13      0.65 o 
   0   2  15       65.93       60.40      1.59 o 
   1   2  15       77.18       68.43      1.81 o 
   2   2  15        0.02        0.54      0.40 o 
   3   2  15        0.94        1.06      0.43 o 
   4   2  15        4.78        4.41      0.64 o 
   5   2  15       23.00       21.52      1.05 o 
   6   2  15       32.34       31.37      1.41 o 
  -7   3  15        6.87        4.85      1.10 o 
  -6   3  15       60.62       63.58      2.56 o 
  -5   3  15        6.39        5.43      1.10 o 
  -4   3  15        4.02        2.93      1.16 o 
  -3   3  15       22.85       24.36      1.47 o 
  -2   3  15      140.04      133.97      5.53 o 
  -1   3  15        0.05        0.59      0.66 o 
   0   3  15       11.19        8.54      0.80 o 
   1   3  15        1.80        1.15      0.58 o 
   2   3  15       39.21       36.44      1.47 o 
   3   3  15        4.51        5.62      0.92 o 
   4   3  15        1.59        1.38      0.87 o 
   5   3  15        2.39        1.97      1.11 o 
  -6   4  15        0.25        0.06      0.56 o 
  -5   4  15        4.59       10.00      1.02 o 
  -4   4  15       43.23       53.23      2.38 o 
  -3   4  15        1.82        1.29      0.64 o 
  -2   4  15       39.25       37.97      1.75 o 
  -1   4  15        0.36        2.26      0.68 o 
   0   4  15       71.26       70.66      3.16 o 
   1   4  15       16.65       18.84      1.50 o 
   2   4  15        1.20        1.82      0.64 o 
   3   4  15        0.81        0.29      0.65 o 
  -2   5  15       24.90       29.22      1.59 o 
  -1   5  15       12.01       13.43      1.29 o 
   0   5  15       38.84       40.42      2.88 o 
  -9   0  16      238.85      228.55     10.46 o 
  -8   0  16      146.53      146.78      5.10 o 
  -7   0  16      154.26      143.24      5.28 o 
  -6   0  16       26.82       26.60      2.04 o 
  -5   0  16      780.28      717.76     30.08 o 
  -4   0  16     3489.98     4431.25    270.26 o 
  -3   0  16      213.07      225.32      7.88 o 
  -2   0  16      169.34      158.11      5.52 o 
  -1   0  16      311.99      236.68      8.17 o 
   0   0  16     1465.54     1579.97     61.84 o 
   1   0  16      517.70      424.58     15.26 o 
   2   0  16     1160.11     1197.01     46.10 o 
   3   0  16      482.89      426.62     15.52 o 
   4   0  16      202.06      182.45      6.72 o 
   5   0  16       15.04       13.82      1.18 o 
   6   0  16       28.38       31.43      1.72 o 
  -8   1  16       16.70       12.93      0.96 o 
  -7   1  16      386.44      370.14     10.63 o 
  -6   1  16     1067.34     1040.82     31.50 o 
  -5   1  16        8.85        5.09      0.65 o 
  -4   1  16       14.30       14.13      0.80 o 
  -3   1  16      660.42      554.70     13.99 o 
  -2   1  16     2405.52     2600.05     67.21 o 
  -1   1  16        6.47        4.54      1.11 o 
   0   1  16      606.09      531.12     13.60 o 
   1   1  16      346.33      263.20      6.75 o 
   2   1  16      631.81      536.69     14.00 o 
   3   1  16       54.83       47.58      1.68 o 
   4   1  16      280.64      257.44      6.65 o 
   5   1  16      492.27      458.38     12.36 o 
   6   1  16       79.72       79.39      2.45 o 
  -8   2  16      561.19      615.93     39.11 o 
  -7   2  16       48.96       36.83      2.16 o 
  -6   2  16      150.33      122.10      3.77 o 
  -5   2  16      323.06      274.67      6.88 o 
  -4   2  16      638.72      582.63     14.84 o 
  -3   2  16      282.83      225.39      7.19 o 
  -2   2  16      228.92      203.64      7.56 o 
  -1   2  16      775.69      628.25     18.60 o 
   0   2  16     1182.58     1027.41     45.20 o 
   1   2  16      105.49      107.06      2.56 o 
   2   2  16       76.76       67.25      1.85 o 
   3   2  16      364.89      301.97      7.61 o 
   4   2  16      312.63      260.35      8.54 o 
   5   2  16        0.11        0.69      0.40 o 
   6   2  16      240.56      299.63     20.90 o 
  -7   3  16      215.89      259.69     13.06 o 
  -6   3  16      318.88      320.36     11.16 o 
  -5   3  16      252.45      242.70      8.55 o 
  -4   3  16      406.40      413.32     19.40 o 
  -3   3  16      371.41      382.00     16.16 o 
  -2   3  16      285.50      283.60     12.22 o 
  -1   3  16       22.98       19.02      1.35 o 
   0   3  16       11.33       11.34      1.01 o 
   1   3  16      822.11      765.25     24.31 o 
   2   3  16      586.98      563.12     18.91 o 
   3   3  16      201.77      218.03     10.11 o 
   4   3  16      107.46      125.66      4.48 o 
   5   3  16       95.80      126.97     10.55 o 
  -5   4  16      277.44      341.46     11.46 o 
  -4   4  16      132.91      142.07      4.96 o 
  -3   4  16       41.53       40.89      1.75 o 
  -2   4  16      106.22      113.18      4.12 o 
  -1   4  16      393.47      439.15     15.36 o 
   0   4  16      166.67      172.56      6.04 o 
   1   4  16        4.46        5.22      0.71 o 
   2   4  16       48.46       60.60      3.59 o 
   3   4  16      357.79      455.32     30.62 o 
  -8   1  17      210.26      206.32      6.40 o 
  -7   1  17       12.28       14.43      0.90 o 
  -6   1  17      253.31      235.46      6.78 o 
  -5   1  17      108.83      103.22      3.11 o 
  -4   1  17      123.88      109.86      2.94 o 
  -3   1  17      339.04      317.32      7.81 o 
  -2   1  17      218.46      193.10      4.87 o 
  -1   1  17     1114.99     1117.27     37.98 o 
   0   1  17        3.80        2.95      0.61 o 
   1   1  17      383.22      337.32      8.60 o 
   2   1  17        5.49        6.10      0.70 o 
   3   1  17      290.01      280.59      7.23 o 
   4   1  17       33.76       30.58      1.17 o 
   5   1  17        2.74        2.66      0.51 o 
   6   1  17        0.01        0.39      0.40 o 
  -8   2  17      145.77      159.79     10.96 o 
  -7   2  17       52.48       45.66      2.99 o 
  -6   2  17       32.13       24.80      1.13 o 
  -5   2  17       78.73       77.20      2.36 o 
  -4   2  17        3.55        2.58      0.53 o 
  -3   2  17      285.39      261.23      8.07 o 
  -2   2  17      111.57       93.43      3.40 o 
  -1   2  17        0.01        0.54      0.47 o 
   0   2  17       71.76       65.71      2.08 o 
   1   2  17      119.36      112.13      4.06 o 
   2   2  17       20.71       17.87      0.88 o 
   3   2  17      372.42      348.28      8.77 o 
   4   2  17        1.06        2.54      0.89 o 
   5   2  17      151.56      164.01      5.88 o 
  -7   3  17      202.19      209.54     13.58 o 
  -6   3  17        2.57        3.87      0.60 o 
  -5   3  17      164.20      185.62      6.40 o 
  -4   3  17       38.77       35.26      1.71 o 
  -3   3  17       36.66       37.08      1.84 o 
  -2   3  17       18.72       15.68      1.11 o 
  -1   3  17        0.00        0.39      0.65 o 
   0   3  17        6.09        8.58      0.77 o 
   1   3  17       13.40       13.85      0.95 o 
   2   3  17       30.48       39.46      1.56 o 
   3   3  17       63.00       72.78      4.69 o 
   4   3  17        6.59        8.04      1.24 o 
  -5   4  17        8.76       10.18      0.75 o 
  -4   4  17       13.64       17.13      1.04 o 
  -3   4  17        0.51        1.28      0.59 o 
  -2   4  17       97.00      103.70      3.84 o 
  -1   4  17       73.40       82.74      3.10 o 
   0   4  17       16.33       14.16      0.99 o 
   1   4  17        0.52        0.19      0.47 o 
   2   4  17       54.75       71.31      6.44 o 
  -8   0  18       60.16       65.88      3.41 o 
  -7   0  18        7.04        6.60      1.01 o 
  -6   0  18      286.87      280.61     13.77 o 
  -5   0  18      233.89      249.64     12.32 o 
  -4   0  18      924.44     1019.35     52.96 o 
  -3   0  18      519.08      486.74     19.72 o 
  -2   0  18      264.47      269.03      9.37 o 
  -1   0  18      352.97      323.44     13.13 o 
   0   0  18      196.31      183.45      7.97 o 
   1   0  18      685.73      634.15     23.42 o 
   2   0  18        0.88        1.21      0.82 o 
   3   0  18      289.22      282.71     10.20 o 
   4   0  18       25.13       26.75      1.52 o 
   5   0  18       67.19       68.93      2.66 o 
  -8   1  18        6.61        7.65      0.81 o 
  -7   1  18       92.02       96.22      2.84 o 
  -6   1  18      367.62      376.56     10.73 o 
  -5   1  18      136.12      126.19      3.52 o 
  -4   1  18        0.40        0.60      0.57 o 
  -3   1  18        1.40        1.94      0.63 o 
  -2   1  18       46.93       46.64      1.50 o 
  -1   1  18        8.02        5.38      0.72 o 
   0   1  18       38.52       41.78      1.47 o 
   1   1  18        2.58        2.91      0.67 o 
   2   1  18        3.91        4.18      0.66 o 
   3   1  18       32.90       36.22      1.35 o 
   4   1  18        1.73        1.67      0.55 o 
   5   1  18      178.11      200.26      5.56 o 
  -7   2  18        5.06        5.14      0.86 o 
  -6   2  18      159.42      156.45      5.44 o 
  -5   2  18        8.67        6.33      0.69 o 
  -4   2  18        2.31        2.10      0.51 o 
  -3   2  18       97.64       88.83      2.78 o 
  -2   2  18       78.12       62.96      2.36 o 
  -1   2  18      283.63      255.00      8.30 o 
   0   2  18      232.76      225.16      7.92 o 
   1   2  18      184.95      166.61      4.35 o 
   2   2  18       13.83       17.38      0.85 o 
   3   2  18        4.64        7.72      0.58 o 
   4   2  18       17.50       18.98      0.90 o 
   5   2  18       62.55       76.66      4.93 o 
  -6   3  18       16.93       19.96      1.16 o 
  -5   3  18      213.70      227.79      7.74 o 
  -4   3  18       18.67       20.75      1.16 o 
  -3   3  18      135.21      158.60      5.58 o 
  -2   3  18       78.07       89.66      3.42 o 
  -1   3  18       38.02       38.67      1.90 o 
   0   3  18       53.99       48.74      2.29 o 
   1   3  18      214.40      241.41      6.78 o 
   2   3  18       58.39       60.67      2.01 o 
   3   3  18       37.63       40.82      3.03 o 
   4   3  18       20.17       23.66      2.17 o 
  -4   4  18      130.16      168.04      5.56 o 
  -3   4  18        2.35        3.81      0.64 o 
  -2   4  18       15.07       20.33      1.22 o 
  -1   4  18      117.12      160.95      5.61 o 
   0   4  18       18.10       20.64      1.10 o 
   1   4  18        3.40        3.97      0.78 o 
  -7   1  19        0.07        0.17      0.43 o 
  -6   1  19        0.28        0.30      0.53 o 
  -5   1  19        0.55        1.38      0.55 o 
  -4   1  19      167.53      164.40      4.91 o 
  -3   1  19       39.72       43.72      1.85 o 
  -2   1  19      173.18      171.53      4.34 o 
  -1   1  19       79.47       72.69      2.22 o 
   0   1  19       38.77       40.02      1.41 o 
   1   1  19       47.46       41.92      1.45 o 
   2   1  19       52.44       56.86      1.78 o 
   3   1  19       49.33       48.53      1.52 o 
   4   1  19        0.11        1.01      0.41 o 
   5   1  19        0.01        0.13      0.39 o 
  -7   2  19      115.77      123.40      8.44 o 
  -6   2  19       19.50       19.70      1.06 o 
  -5   2  19       28.83       27.45      1.13 o 
  -4   2  19      187.56      181.36      4.52 o 
  -3   2  19      113.00       95.37      2.52 o 
  -2   2  19       17.05       15.94      0.75 o 
  -1   2  19        4.48        2.20      0.68 o 
   0   2  19        1.90        2.04      0.60 o 
   1   2  19        2.68        1.73      0.55 o 
   2   2  19       19.91       20.48      0.95 o 
   3   2  19       23.79       27.55      0.94 o 
   4   2  19        0.82        1.31      0.89 o 
  -5   3  19        5.57        8.13      0.71 o 
  -4   3  19       13.21       15.18      0.94 o 
  -3   3  19        3.36        2.66      0.60 o 
  -2   3  19        9.74       10.91      0.85 o 
  -1   3  19        1.30        2.34      0.61 o 
   0   3  19       13.18       13.72      0.79 o 
   1   3  19        3.31        4.92      0.59 o 
   2   3  19       26.56       30.21      1.47 o 
   3   3  19       13.77       17.29      1.53 o 
  -3   4  19       70.33       98.20      7.85 o 
  -2   4  19        4.86        6.61      0.65 o 
  -1   4  19        1.79        2.53      0.65 o 
  -7   0  20        4.06        8.06      1.07 o 
  -6   0  20       61.57       66.97      3.70 o 
  -5   0  20      190.33      200.36      9.80 o 
  -4   0  20       49.77       56.37      3.40 o 
  -3   0  20      177.89      183.57      6.50 o 
  -2   0  20        5.73        7.89      0.99 o 
  -1   0  20      260.20      267.02     10.78 o 
   0   0  20      151.17      153.31      5.92 o 
   1   0  20       94.57       90.96      3.64 o 
   2   0  20       66.87       72.58      3.02 o 
   3   0  20      220.60      234.85      8.33 o 
   4   0  20       83.27       98.80      3.68 o 
  -7   1  20       77.45       80.10      3.29 o 
  -6   1  20      190.44      183.96      5.75 o 
  -5   1  20       38.94       47.27      2.03 o 
  -4   1  20        6.88        8.46      0.74 o 
  -3   1  20      211.11      219.06      6.27 o 
  -2   1  20       72.87       78.10      2.25 o 
  -1   1  20      171.75      163.56      4.32 o 
   0   1  20       24.01       27.49      1.22 o 
   1   1  20      278.96      283.40      7.38 o 
   2   1  20      135.24      147.35      3.92 o 
   3   1  20       24.82       28.45      1.07 o 
   4   1  20       31.54       33.82      1.06 o 
  -6   2  20        6.31        5.53      0.93 o 
  -5   2  20       82.50       79.72      2.17 o 
  -4   2  20      213.04      201.37      4.83 o 
  -3   2  20       52.00       54.68      1.90 o 
  -2   2  20        0.30        2.82      0.92 o 
  -1   2  20      253.62      246.66     11.97 o 
   0   2  20       84.60       87.66      2.99 o 
   1   2  20       65.63       71.20      2.53 o 
   2   2  20        9.26       10.21      0.71 o 
   3   2  20      203.41      212.62      6.87 o 
   4   2  20       39.14       47.64      4.62 o 
  -5   3  20      223.18      249.96     16.38 o 
  -4   3  20        4.09        4.00      0.53 o 
  -3   3  20      133.67      144.09      6.32 o 
  -2   3  20      250.66      289.60     11.56 o 
  -1   3  20        8.39       14.07      1.13 o 
   0   3  20        0.25        0.91      0.62 o 
   1   3  20      183.00      215.59      8.43 o 
   2   3  20       16.28       20.58      2.01 o 
  -6   1  21       45.23       37.92      1.96 o 
  -5   1  21        9.76        9.37      0.89 o 
  -4   1  21        1.73        4.00      0.60 o 
  -3   1  21       17.26       16.86      1.07 o 
  -2   1  21       69.23       69.91      1.97 o 
  -1   1  21        3.07        4.38      0.62 o 
   0   1  21       12.40       12.14      0.86 o 
   1   1  21        1.30        2.39      0.55 o 
   2   1  21       21.04       20.56      0.89 o 
   3   1  21        1.08        1.31      0.43 o 
   4   1  21       12.28       12.25      1.44 o 
  -5   2  21        3.50        4.48      0.58 o 
  -4   2  21        0.08        0.25      0.31 o 
  -3   2  21        6.02        5.00      0.57 o 
  -2   2  21       22.08       26.79      1.12 o 
  -1   2  21       17.39       18.84      0.92 o 
   0   2  21        7.01        7.33      0.56 o 
   1   2  21        3.00        3.34      0.48 o 
   2   2  21        1.99        2.42      0.45 o 
   3   2  21        4.67        7.45      1.09 o 
  -4   3  21       18.31       18.62      1.54 o 
  -3   3  21        3.53        5.34      1.28 o 
  -2   3  21       11.54        9.51      1.20 o 
  -1   3  21        0.90        1.77      1.52 o 
   0   3  21        0.01        0.51      0.76 o 
   1   3  21       23.17       30.20      3.13 o 
  -6   0  22      284.01      307.03     14.54 o 
  -5   0  22      132.59      129.86      6.37 o 
  -4   0  22      209.29      228.86     11.16 o 
  -3   0  22      885.51      962.51     35.37 o 
  -2   0  22        7.14        5.16      0.92 o 
  -1   0  22       30.43       35.13      1.77 o 
   0   0  22      529.48      595.06     30.03 o 
   1   0  22      324.08      345.90     13.95 o 
   2   0  22        0.84        1.99      0.69 o 
   3   0  22       29.53       32.19      1.44 o 
  -6   1  22      140.85      138.39      8.91 o 
  -5   1  22      580.30      600.12     20.97 o 
  -4   1  22      124.29      128.73      3.72 o 
  -3   1  22       80.38       80.43      2.48 o 
  -2   1  22      389.61      429.16     11.68 o 
  -1   1  22      587.73      628.74     16.19 o 
   0   1  22        0.87        1.53      0.60 o 
   1   1  22       35.22       37.48      1.28 o 
   2   1  22      240.01      285.82      7.13 o 
   3   1  22      207.57      235.65      6.41 o 
  -4   2  22      288.23      304.34     10.11 o 
  -3   2  22      426.24      422.77     14.88 o 
  -2   2  22       75.85       83.26      4.22 o 
  -1   2  22       92.42       91.61      5.58 o 
   0   2  22      185.97      216.30      7.27 o 
   1   2  22      378.99      417.82     24.53 o 
   2   2  22        0.02        1.20      0.49 o 
  -3   3  22        6.74        6.44      0.91 o 
  -2   3  22      140.57      195.60     12.77 o 
  -1   3  22      290.73      403.01     19.15 o 
  -5   1  23       24.95       28.99      1.46 o 
  -4   1  23       65.82       69.27      2.23 o 
  -3   1  23        2.96        2.68      0.55 o 
  -2   1  23        9.48       13.60      0.86 o 
  -1   1  23       61.15       77.33      2.07 o 
   0   1  23       53.11       66.17      1.90 o 
   1   1  23        3.51        4.60      0.49 o 
   2   1  23        2.01        3.14      0.42 o 
  -3   2  23        7.89       12.39      1.44 o 
  -2   2  23        2.89        2.68      0.51 o 
  -1   2  23       15.28       17.61      2.40 o 
   0   2  23       26.25       39.12      2.40 o 
   1   2  23       12.18       16.77      1.60 o 
  -5   0  24       18.64       23.72      1.53 o 
  -4   0  24      283.61      316.67     15.00 o 
  -3   0  24      956.37     1399.99     73.67 o 
  -2   0  24       35.44       45.08      1.84 o 
  -1   0  24       33.37       36.27      1.59 o 
   0   0  24      150.11      176.55      6.21 o 
   1   0  24       35.94       47.27      2.22 o 
  -4   1  24        5.97        4.98      0.69 o 
  -3   1  24        1.40        2.07      0.48 o 
  -2   1  24      223.95      268.16      7.52 o 
  -1   1  24      299.02      368.55      9.42 o 
   0   1  24        2.56        4.20      0.47 o 
   1   1  24       38.36       43.84      2.27 o 
  -2   2  24       24.79       27.97      1.71 o 
  -1   2  24        4.33        6.74      0.96 o 
  -2   1  25        3.69        3.92      0.82 o 
  -1   1  25       15.41       19.12      2.75 o 
                                                 
